# Supplementary material for: Development of New Technologies for Risk Identification of Schistosomiasis Transmission in China
Source: Pathogens. 2022 Feb 8;11(2):224. doi: 10.3390/pathogens11020224 (PMC8877870; doi:10.3390/pathogens11020224)
Supplement: Supplementary file 1 [file pathogens-11-00224-s001.zip]

Archive with 1 entries (1 files):
- pathogens-1514558-supplementary.pdf
